# Supplementary material for: Telomere Shortening and Psychiatric Disorders: A Systematic Review
Source: Cells. 2021 Jun 7;10(6):1423. doi: 10.3390/cells10061423 (PMC8227190; doi:10.3390/cells10061423)
Supplement: Supplementary file 1 [file cells-10-01423-s001.zip]

Archive with 3 entries (3 files):
- Table S2.pdf
- Table S3.pdf
- Table S1.pdf
